# Supplementary material for: A new species of leaf-toed gecko (Phyllodactylidae, Phyllodactylus) from María Cleofas Island, Nayarit, Mexico
Source: Zookeys. 2021 Mar 15;1024:117–36. doi: 10.3897/zookeys.1024.60473 (PMC7985131; doi:10.3897/zookeys.1024.60473)
Supplement: XML Treatment for Phyllodactylus cleofasensis [file zookeys.1024.60473-treatment1.xml]

<!DOCTYPE tp:taxon-treatment
  PUBLIC "-//TaxonX//DTD Taxonomic Treatment Publishing DTD v0 20100105//EN" "tax-treatment-NSO.dtd">
<tp:taxon-treatment xmlns:tp="http://www.plazi.org/taxpub"><tp:treatment-meta><kwd-group><label>Taxon classification</label><kwd><named-content xmlns:xlink="http://www.w3.org/1999/xlink" content-type="kingdom">Animalia</named-content></kwd><kwd><named-content xmlns:xlink="http://www.w3.org/1999/xlink" content-type="order">Squamata</named-content></kwd><kwd><named-content xmlns:xlink="http://www.w3.org/1999/xlink" content-type="family">Phyllodactylidae</named-content></kwd></kwd-group><mixed-citation publication-type="journal"><person-group><name><surname>Ramírez-Reyes</surname><given-names>Tonatiuh</given-names></name><name><surname>Barraza-Soltero</surname><given-names>Ilse K.</given-names></name><name><surname>Nolasco-Luna</surname><given-names>Jose Rafael</given-names></name><name><surname>Flores-Villela</surname><given-names>Oscar</given-names></name><name><surname>Escobedo-Galván</surname><given-names>Armando H.</given-names></name></person-group><article-title>A new species of leaf-toed gecko (<tp:taxon-name><tp:taxon-name-part taxon-name-part-type="family">Phyllodactylidae</tp:taxon-name-part></tp:taxon-name>, <italic><tp:taxon-name><tp:taxon-name-part taxon-name-part-type="genus" reg="Phyllodactylus">Phyllodactylus</tp:taxon-name-part></tp:taxon-name></italic>) from María Cleofas Island, Nayarit, Mexico</article-title><source>Zookeys</source><day>15</day><month>3</month><year>2021</year><volume>1024</volume><fpage>117</fpage><lpage>136</lpage><pub-id pub-id-type="doi">10.3897/zookeys.1024.60473</pub-id></mixed-citation></tp:treatment-meta><tp:nomenclature><tp:taxon-name><object-id xmlns:xlink="http://www.w3.org/1999/xlink" content-type="arpha" xlink:type="simple">E0BD74DF-8214-5003-A5B6-1763858FD1E1</object-id>
                <tp:taxon-name-part taxon-name-part-type="genus" reg="Phyllodactylus">Phyllodactylus</tp:taxon-name-part>
                <tp:taxon-name-part taxon-name-part-type="species" reg="cleofasensis">cleofasensis</tp:taxon-name-part>
                <object-id xmlns:xlink="http://www.w3.org/1999/xlink" content-type="zoobank" xlink:type="simple">http://zoobank.org/0FCA70B9-5FF9-4AE4-B422-7210A3F1ED4F</object-id>
              </tp:taxon-name><tp:taxon-status xmlns:xlink="http://www.w3.org/1999/xlink" xlink:type="simple">sp. nov.</tp:taxon-status><xref ref-type="fig" rid="F7">Fig. 7</xref><tp:nomenclature-citation-list><tp:nomenclature-citation><tp:taxon-name>
                    <tp:taxon-name-part taxon-name-part-type="genus" reg="Phyllodactylus">Phyllodactylus</tp:taxon-name-part> <tp:taxon-name-part taxon-name-part-type="species" reg="tuberculosus">tuberculosus</tp:taxon-name-part></tp:taxon-name><comment>(in part) Wiegmann 1835 (<xref ref-type="bibr" rid="B37">Stejneger 1899</xref>)</comment></tp:nomenclature-citation><tp:nomenclature-citation><tp:taxon-name>
                    <tp:taxon-name-part taxon-name-part-type="genus" reg="Phyllodactylus">Phyllodactylus</tp:taxon-name-part> <tp:taxon-name-part taxon-name-part-type="species" reg="lanei">lanei</tp:taxon-name-part></tp:taxon-name><comment>(in part) <xref ref-type="bibr" rid="B36">Smith 1935</xref> (<xref ref-type="bibr" rid="B43">Zweifel 1960</xref>)</comment></tp:nomenclature-citation><tp:nomenclature-citation><tp:taxon-name>
                    <tp:taxon-name-part taxon-name-part-type="genus" reg="Phyllodactylus">P.</tp:taxon-name-part> <tp:taxon-name-part taxon-name-part-type="species" reg="tuberculosus">tuberculosus</tp:taxon-name-part> <tp:taxon-name-part taxon-name-part-type="subspecies" reg="saxatilis">saxatilis</tp:taxon-name-part></tp:taxon-name><comment>(in part) <xref ref-type="bibr" rid="B13">Dixon 1964</xref> (<xref ref-type="bibr" rid="B25">McDiarmid et al. 1976</xref>; <xref ref-type="bibr" rid="B7">Casas-Andreu 1992</xref>; <xref ref-type="bibr" rid="B42">Woolrich-Piña et al. 2016</xref>)</comment></tp:nomenclature-citation></tp:nomenclature-citation-list></tp:nomenclature><tp:treatment-sec sec-type="Common name" id="SECID0ER3BG"><title>Common name.</title><p>María Cleofas leaf-toed Gecko, Salamanquesa de la Isla María Cleofas.</p></tp:treatment-sec><tp:treatment-sec sec-type="type species" id="SECID0EW3BG"><title>Type species.</title><p><bold><italic>Holotype</italic>:</bold> Adult female (MZFC-HE 35623) collected on María Cleofas Island (21.3095°N, 106.2340°W, WGS84, 64 m elev.) on 24–25 May 2018 by Ilse K. Barraza Soltero and Armando H. Escobedo Galván. <bold><italic>Paratypes</italic>.</bold> All collected from the type locality, María Cleofas Island (Six adult specimens and two juveniles). MZFC-HE 35618-35622 and MZFC-HE 35624-35626.</p><fig id="F7" position="float" orientation="portrait"><object-id xmlns:xlink="http://www.w3.org/1999/xlink" content-type="doi" xlink:type="simple">10.3897/zookeys.1024.60473.figure7</object-id><object-id xmlns:xlink="http://www.w3.org/1999/xlink" content-type="arpha" xlink:type="simple">456D722A-E538-5575-9E20-52F68F5E83B3</object-id><label>Figure 7.</label><caption><p>Dorsal view of <italic><tp:taxon-name><tp:taxon-name-part taxon-name-part-type="genus" reg="Phyllodactylus">Phyllodactylus</tp:taxon-name-part> <tp:taxon-name-part taxon-name-part-type="species" reg="cleofasensis">cleofasensis</tp:taxon-name-part></tp:taxon-name></italic> sp. nov., in life. (Photo by AHE-G).</p></caption><graphic xmlns:xlink="http://www.w3.org/1999/xlink" xlink:href="zookeys-1024-117-g007.jpg" position="float" orientation="portrait" xlink:type="simple" id="oo_520452.jpg"><uri content-type="original_file" xlink:type="simple">https://binary.pensoft.net/fig/520452</uri></graphic></fig></tp:treatment-sec><tp:treatment-sec sec-type="diagnosis" id="SECID0E44BG"><title>Diagnosis.</title><p><italic><tp:taxon-name><tp:taxon-name-part taxon-name-part-type="genus" reg="Phyllodactylus">Phyllodactylus</tp:taxon-name-part> <tp:taxon-name-part taxon-name-part-type="species" reg="cleofasensis">cleofasensis</tp:taxon-name-part></tp:taxon-name></italic> is a species of medium to large body size. Snout-vent length of <italic><tp:taxon-name><tp:taxon-name-part taxon-name-part-type="genus" reg="Phyllodactylus">P.</tp:taxon-name-part> <tp:taxon-name-part taxon-name-part-type="species" reg="cleofasensis">cleofasensis</tp:taxon-name-part></tp:taxon-name></italic> measured during fieldwork ranged from 44.8 to 77.0 mm (mean 59.5 mm). Concerning body size, <italic><tp:taxon-name><tp:taxon-name-part taxon-name-part-type="genus" reg="Phyllodactylus">P.</tp:taxon-name-part> <tp:taxon-name-part taxon-name-part-type="species" reg="cleofasensis">cleofasensis</tp:taxon-name-part></tp:taxon-name></italic> differs (in mean size) from <italic><tp:taxon-name><tp:taxon-name-part taxon-name-part-type="genus" reg="Phyllodactylus">P.</tp:taxon-name-part> <tp:taxon-name-part taxon-name-part-type="species" reg="magnus">magnus</tp:taxon-name-part></tp:taxon-name></italic> (73.03), <italic><tp:taxon-name><tp:taxon-name-part taxon-name-part-type="genus" reg="Phyllodactylus">P.</tp:taxon-name-part> <tp:taxon-name-part taxon-name-part-type="species" reg="nolascoensis">nolascoensis</tp:taxon-name-part></tp:taxon-name></italic> (56.29), <italic><tp:taxon-name><tp:taxon-name-part taxon-name-part-type="genus" reg="Phyllodactylus">P.</tp:taxon-name-part> <tp:taxon-name-part taxon-name-part-type="species" reg="partidus">partidus</tp:taxon-name-part></tp:taxon-name></italic> (55.12) and <italic><tp:taxon-name><tp:taxon-name-part taxon-name-part-type="genus" reg="Phyllodactylus">P.</tp:taxon-name-part> <tp:taxon-name-part taxon-name-part-type="species" reg="saxatilis">saxatilis</tp:taxon-name-part></tp:taxon-name></italic> (65.44). <italic><tp:taxon-name><tp:taxon-name-part taxon-name-part-type="genus" reg="Phyllodactylus">Phyllodactylus</tp:taxon-name-part> <tp:taxon-name-part taxon-name-part-type="species" reg="cleofasensis">cleofasensis</tp:taxon-name-part></tp:taxon-name></italic> has a white venter, variable dorsal coloration, and a greater number of paravertebral dorsal tubercles (mean 47.89). Three meristic characters mainly differentiate <italic><tp:taxon-name><tp:taxon-name-part taxon-name-part-type="genus" reg="Phyllodactylus">P.</tp:taxon-name-part> <tp:taxon-name-part taxon-name-part-type="species" reg="cleofasensis">cleofasensis</tp:taxon-name-part></tp:taxon-name></italic> from the rest of the species of the <italic><tp:taxon-name><tp:taxon-name-part taxon-name-part-type="genus" reg="Phyllodactylus"/><tp:taxon-name-part taxon-name-part-type="species" reg="saxatilis">saxatilis</tp:taxon-name-part></tp:taxon-name></italic> clade (<italic><tp:taxon-name><tp:taxon-name-part taxon-name-part-type="genus" reg="Phyllodactylus">P.</tp:taxon-name-part> <tp:taxon-name-part taxon-name-part-type="species" reg="saxatilis">saxatilis</tp:taxon-name-part></tp:taxon-name></italic>, <italic><tp:taxon-name><tp:taxon-name-part taxon-name-part-type="genus" reg="Phyllodactylus">P.</tp:taxon-name-part> <tp:taxon-name-part taxon-name-part-type="species" reg="nolascoensis">nolascoensis</tp:taxon-name-part></tp:taxon-name></italic>, <italic><tp:taxon-name><tp:taxon-name-part taxon-name-part-type="genus" reg="Phyllodactylus">P.</tp:taxon-name-part> <tp:taxon-name-part taxon-name-part-type="species" reg="partidus">partidus</tp:taxon-name-part></tp:taxon-name></italic>, <italic><tp:taxon-name><tp:taxon-name-part taxon-name-part-type="genus" reg="Phyllodactylus">P.</tp:taxon-name-part> <tp:taxon-name-part taxon-name-part-type="species" reg="homolepidurus">homolepidurus</tp:taxon-name-part></tp:taxon-name></italic> and <italic><tp:taxon-name><tp:taxon-name-part taxon-name-part-type="genus" reg="Phyllodactylus">Phyllodactylus</tp:taxon-name-part></tp:taxon-name></italic> sp.) (Table <xref ref-type="table" rid="T3">3</xref>): paravertebral dorsal tubercles from head to tail (mean 47.89); number of scales across the snout, starting from the 3<sup>rd</sup> labial scale (mean 26.5); and number of longitudinal ventral scales from an imaginary line of the forelimbs to the cloacal opening (mean 61). <italic><tp:taxon-name><tp:taxon-name-part taxon-name-part-type="genus" reg="Phyllodactylus">Phyllodactylus</tp:taxon-name-part> <tp:taxon-name-part taxon-name-part-type="species" reg="cleofasensis">cleofasensis</tp:taxon-name-part></tp:taxon-name></italic> has the highest values of the mentioned characters, while the rest of the studied species presented lower counts compared to other <italic><tp:taxon-name><tp:taxon-name-part taxon-name-part-type="genus" reg="Phyllodactylus">Phyllodactylus</tp:taxon-name-part></tp:taxon-name></italic> species in Mexico (Tables <xref ref-type="table" rid="T2">2</xref> and <xref ref-type="table" rid="T3">3</xref>). The new species has the second highest mean number of dorsal tubercles after <italic><tp:taxon-name><tp:taxon-name-part taxon-name-part-type="genus" reg="Phyllodactylus">P.</tp:taxon-name-part> <tp:taxon-name-part taxon-name-part-type="species" reg="delcampi">delcampi</tp:taxon-name-part></tp:taxon-name></italic> (63.4). Other <italic><tp:taxon-name><tp:taxon-name-part taxon-name-part-type="genus" reg="Phyllodactylus">Phyllodactylus</tp:taxon-name-part></tp:taxon-name></italic> species have fewer mean dorsal tubercles (<italic><tp:taxon-name><tp:taxon-name-part taxon-name-part-type="genus" reg="Phyllodactylus">P.</tp:taxon-name-part> <tp:taxon-name-part taxon-name-part-type="species" reg="paucituberculatus">paucituberculatus</tp:taxon-name-part></tp:taxon-name></italic>, 28.7; <italic><tp:taxon-name><tp:taxon-name-part taxon-name-part-type="genus" reg="Phyllodactylus">P.</tp:taxon-name-part> <tp:taxon-name-part taxon-name-part-type="species" reg="duellmani">duellmani</tp:taxon-name-part></tp:taxon-name></italic>, 37.1; <italic><tp:taxon-name><tp:taxon-name-part taxon-name-part-type="genus" reg="Phyllodactylus">P.</tp:taxon-name-part> <tp:taxon-name-part taxon-name-part-type="species" reg="bordai">bordai</tp:taxon-name-part></tp:taxon-name></italic>, 32.9; <italic><tp:taxon-name><tp:taxon-name-part taxon-name-part-type="genus" reg="Phyllodactylus">P.</tp:taxon-name-part> <tp:taxon-name-part taxon-name-part-type="species" reg="davisi">davisi</tp:taxon-name-part></tp:taxon-name></italic>, 41.6; <italic><tp:taxon-name><tp:taxon-name-part taxon-name-part-type="genus" reg="Phyllodactylus">P.</tp:taxon-name-part> <tp:taxon-name-part taxon-name-part-type="species" reg="muralis">muralis</tp:taxon-name-part></tp:taxon-name></italic>, 33.1; <italic><tp:taxon-name><tp:taxon-name-part taxon-name-part-type="genus" reg="Phyllodactylus">P.</tp:taxon-name-part> <tp:taxon-name-part taxon-name-part-type="species" reg="homolepidurus">homolepidurus</tp:taxon-name-part></tp:taxon-name></italic>, 35.9; <italic><tp:taxon-name><tp:taxon-name-part taxon-name-part-type="genus" reg="Phyllodactylus">P.</tp:taxon-name-part> <tp:taxon-name-part taxon-name-part-type="species" reg="xanti">xanti</tp:taxon-name-part></tp:taxon-name></italic>, 37; <italic><tp:taxon-name><tp:taxon-name-part taxon-name-part-type="genus" reg="Phyllodactylus">P.</tp:taxon-name-part> <tp:taxon-name-part taxon-name-part-type="species" reg="lanei">lanei</tp:taxon-name-part></tp:taxon-name></italic>, 32.4; <italic><tp:taxon-name><tp:taxon-name-part taxon-name-part-type="genus" reg="Phyllodactylus">P.</tp:taxon-name-part> <tp:taxon-name-part taxon-name-part-type="species" reg="papenfussi">papenfussi</tp:taxon-name-part></tp:taxon-name></italic>, 33.2; <italic><tp:taxon-name><tp:taxon-name-part taxon-name-part-type="genus" reg="Phyllodactylus">P.</tp:taxon-name-part> <tp:taxon-name-part taxon-name-part-type="species" reg="isabelae">isabelae</tp:taxon-name-part></tp:taxon-name></italic>, 32.3; <italic><tp:taxon-name><tp:taxon-name-part taxon-name-part-type="genus" reg="Phyllodactylus">P.</tp:taxon-name-part> <tp:taxon-name-part taxon-name-part-type="species" reg="lupitae">lupitae</tp:taxon-name-part></tp:taxon-name></italic>, 28.8; <italic><tp:taxon-name><tp:taxon-name-part taxon-name-part-type="genus" reg="Phyllodactylus">P.</tp:taxon-name-part> <tp:taxon-name-part taxon-name-part-type="species" reg="rupinus">rupinus</tp:taxon-name-part></tp:taxon-name></italic>, 28; <italic><tp:taxon-name><tp:taxon-name-part taxon-name-part-type="genus" reg="Phyllodactylus">P.</tp:taxon-name-part> <tp:taxon-name-part taxon-name-part-type="species" reg="benedettii">benedettii</tp:taxon-name-part></tp:taxon-name></italic>, 28.8; and <italic><tp:taxon-name><tp:taxon-name-part taxon-name-part-type="genus" reg="Phyllodactylus">P.</tp:taxon-name-part> <tp:taxon-name-part taxon-name-part-type="species" reg="kropotkini">kropotkini</tp:taxon-name-part></tp:taxon-name></italic>, 28.4). Regarding the number of scales crossing the snout, <italic><tp:taxon-name><tp:taxon-name-part taxon-name-part-type="genus" reg="Phyllodactylus">P.</tp:taxon-name-part> <tp:taxon-name-part taxon-name-part-type="species" reg="cleofasensis">cleofasensis</tp:taxon-name-part></tp:taxon-name></italic> has a very similar number of scales to <italic><tp:taxon-name><tp:taxon-name-part taxon-name-part-type="genus" reg="Phyllodactylus">P.</tp:taxon-name-part> <tp:taxon-name-part taxon-name-part-type="species" reg="muralis">muralis</tp:taxon-name-part></tp:taxon-name></italic> (26.1) and <italic><tp:taxon-name><tp:taxon-name-part taxon-name-part-type="genus" reg="Phyllodactylus">P.</tp:taxon-name-part> <tp:taxon-name-part taxon-name-part-type="species" reg="lupitae">lupitae</tp:taxon-name-part></tp:taxon-name></italic> (25.5); lower counts occur in <italic><tp:taxon-name><tp:taxon-name-part taxon-name-part-type="genus" reg="Phyllodactylus">P.</tp:taxon-name-part> <tp:taxon-name-part taxon-name-part-type="species" reg="unctus">unctus</tp:taxon-name-part></tp:taxon-name></italic> (21.7), <italic><tp:taxon-name><tp:taxon-name-part taxon-name-part-type="genus" reg="Phyllodactylus">P.</tp:taxon-name-part> <tp:taxon-name-part taxon-name-part-type="species" reg="paucituberculatus">paucituberculatus</tp:taxon-name-part></tp:taxon-name></italic> (19.5), <italic><tp:taxon-name><tp:taxon-name-part taxon-name-part-type="genus" reg="Phyllodactylus">P.</tp:taxon-name-part> <tp:taxon-name-part taxon-name-part-type="species" reg="duellmani">duellmani</tp:taxon-name-part></tp:taxon-name></italic> (19.9), <italic><tp:taxon-name><tp:taxon-name-part taxon-name-part-type="genus" reg="Phyllodactylus">P.</tp:taxon-name-part> <tp:taxon-name-part taxon-name-part-type="species" reg="delcampi">delcampi</tp:taxon-name-part></tp:taxon-name></italic> (21), <italic><tp:taxon-name><tp:taxon-name-part taxon-name-part-type="genus" reg="Phyllodactylus">P.</tp:taxon-name-part> <tp:taxon-name-part taxon-name-part-type="species" reg="bordai">bordai</tp:taxon-name-part></tp:taxon-name></italic> (19.4), <italic><tp:taxon-name><tp:taxon-name-part taxon-name-part-type="genus" reg="Phyllodactylus">P.</tp:taxon-name-part> <tp:taxon-name-part taxon-name-part-type="species" reg="davisi">davisi</tp:taxon-name-part></tp:taxon-name></italic> (23.7), <italic><tp:taxon-name><tp:taxon-name-part taxon-name-part-type="genus" reg="Phyllodactylus">P.</tp:taxon-name-part> <tp:taxon-name-part taxon-name-part-type="species" reg="muralis">muralis</tp:taxon-name-part></tp:taxon-name></italic> (26.1), <italic><tp:taxon-name><tp:taxon-name-part taxon-name-part-type="genus" reg="Phyllodactylus">P.</tp:taxon-name-part> <tp:taxon-name-part taxon-name-part-type="species" reg="homolepidurus">homolepidurus</tp:taxon-name-part></tp:taxon-name></italic> (22.5), <italic><tp:taxon-name><tp:taxon-name-part taxon-name-part-type="genus" reg="Phyllodactylus">P.</tp:taxon-name-part> <tp:taxon-name-part taxon-name-part-type="species" reg="xanti">xanti</tp:taxon-name-part></tp:taxon-name></italic> (16.5), <italic><tp:taxon-name><tp:taxon-name-part taxon-name-part-type="genus" reg="Phyllodactylus">P.</tp:taxon-name-part> <tp:taxon-name-part taxon-name-part-type="species" reg="lanei">lanei</tp:taxon-name-part></tp:taxon-name></italic> (21.6), <italic><tp:taxon-name><tp:taxon-name-part taxon-name-part-type="genus" reg="Phyllodactylus">P.</tp:taxon-name-part> <tp:taxon-name-part taxon-name-part-type="species" reg="papenfussi">papenfussi</tp:taxon-name-part></tp:taxon-name></italic> (17.8), <italic><tp:taxon-name><tp:taxon-name-part taxon-name-part-type="genus" reg="Phyllodactylus">P.</tp:taxon-name-part> <tp:taxon-name-part taxon-name-part-type="species" reg="isabelae">isabelae</tp:taxon-name-part></tp:taxon-name></italic> (21.1), <italic><tp:taxon-name><tp:taxon-name-part taxon-name-part-type="genus" reg="Phyllodactylus">P.</tp:taxon-name-part> <tp:taxon-name-part taxon-name-part-type="species" reg="rupinus">rupinus</tp:taxon-name-part></tp:taxon-name></italic> (20.6), <italic><tp:taxon-name><tp:taxon-name-part taxon-name-part-type="genus" reg="Phyllodactylus">P.</tp:taxon-name-part> <tp:taxon-name-part taxon-name-part-type="species" reg="benedettii">benedettii</tp:taxon-name-part></tp:taxon-name></italic> (22), and <italic><tp:taxon-name><tp:taxon-name-part taxon-name-part-type="genus" reg="Phyllodactylus">P.</tp:taxon-name-part> <tp:taxon-name-part taxon-name-part-type="species" reg="kropotkini">kropotkini</tp:taxon-name-part></tp:taxon-name></italic> (20.2). Concerning ventral scales, <italic><tp:taxon-name><tp:taxon-name-part taxon-name-part-type="genus" reg="Phyllodactylus">P.</tp:taxon-name-part> <tp:taxon-name-part taxon-name-part-type="species" reg="cleofasensis">cleofasensis</tp:taxon-name-part></tp:taxon-name></italic> has a mean of 61, similar to three species of the <italic><tp:taxon-name><tp:taxon-name-part taxon-name-part-type="genus" reg="Phyllodactylus"/><tp:taxon-name-part taxon-name-part-type="species" reg="lanei">lanei</tp:taxon-name-part></tp:taxon-name></italic> clade (or clade I), namely, <italic><tp:taxon-name><tp:taxon-name-part taxon-name-part-type="genus" reg="Phyllodactylus">P.</tp:taxon-name-part> <tp:taxon-name-part taxon-name-part-type="species" reg="lupitae">lupitae</tp:taxon-name-part></tp:taxon-name></italic> (61.5), <italic><tp:taxon-name><tp:taxon-name-part taxon-name-part-type="genus" reg="Phyllodactylus">P.</tp:taxon-name-part> <tp:taxon-name-part taxon-name-part-type="species" reg="rupinus">rupinus</tp:taxon-name-part></tp:taxon-name></italic> (62) and <italic><tp:taxon-name><tp:taxon-name-part taxon-name-part-type="genus" reg="Phyllodactylus">P.</tp:taxon-name-part> <tp:taxon-name-part taxon-name-part-type="species" reg="lanei">lanei</tp:taxon-name-part></tp:taxon-name></italic> (62.86). The rest of the <italic><tp:taxon-name><tp:taxon-name-part taxon-name-part-type="genus" reg="Phyllodactylus">Phyllodactylus</tp:taxon-name-part></tp:taxon-name></italic> in Mexico have less than 61 scales: <italic><tp:taxon-name><tp:taxon-name-part taxon-name-part-type="genus" reg="Phyllodactylus">P.</tp:taxon-name-part> <tp:taxon-name-part taxon-name-part-type="species" reg="kropotkini">kropotkini</tp:taxon-name-part></tp:taxon-name></italic> (60), <italic><tp:taxon-name><tp:taxon-name-part taxon-name-part-type="genus" reg="Phyllodactylus">P.</tp:taxon-name-part> <tp:taxon-name-part taxon-name-part-type="species" reg="benedettii">benedettii</tp:taxon-name-part></tp:taxon-name></italic> (59.71), <italic><tp:taxon-name><tp:taxon-name-part taxon-name-part-type="genus" reg="Phyllodactylus">P.</tp:taxon-name-part> <tp:taxon-name-part taxon-name-part-type="species" reg="xanti">xanti</tp:taxon-name-part></tp:taxon-name></italic> (58.75), <italic><tp:taxon-name><tp:taxon-name-part taxon-name-part-type="genus" reg="Phyllodactylus">P.</tp:taxon-name-part> <tp:taxon-name-part taxon-name-part-type="species" reg="angelensis">angelensis</tp:taxon-name-part></tp:taxon-name></italic> (56.75), <italic><tp:taxon-name><tp:taxon-name-part taxon-name-part-type="genus" reg="Phyllodactylus">P.</tp:taxon-name-part> <tp:taxon-name-part taxon-name-part-type="species" reg="davisi">davisi</tp:taxon-name-part></tp:taxon-name></italic> (55.5), <italic><tp:taxon-name><tp:taxon-name-part taxon-name-part-type="genus" reg="Phyllodactylus">P.</tp:taxon-name-part> <tp:taxon-name-part taxon-name-part-type="species" reg="magnus">magnus</tp:taxon-name-part></tp:taxon-name></italic> (55.3), <italic><tp:taxon-name><tp:taxon-name-part taxon-name-part-type="genus" reg="Phyllodactylus">P.</tp:taxon-name-part> <tp:taxon-name-part taxon-name-part-type="species" reg="partidus">partidus</tp:taxon-name-part></tp:taxon-name></italic> (55.2), <italic><tp:taxon-name><tp:taxon-name-part taxon-name-part-type="genus" reg="Phyllodactylus">P.</tp:taxon-name-part> <tp:taxon-name-part taxon-name-part-type="species" reg="saxatilis">saxatilis</tp:taxon-name-part></tp:taxon-name></italic> (55), <italic><tp:taxon-name><tp:taxon-name-part taxon-name-part-type="genus" reg="Phyllodactylus">P.</tp:taxon-name-part> <tp:taxon-name-part taxon-name-part-type="species" reg="santacruzensis">santacruzensis</tp:taxon-name-part></tp:taxon-name></italic> (54), <italic><tp:taxon-name><tp:taxon-name-part taxon-name-part-type="genus" reg="Phyllodactylus">P.</tp:taxon-name-part> <tp:taxon-name-part taxon-name-part-type="species" reg="muralis">muralis</tp:taxon-name-part></tp:taxon-name></italic> (53.9), <italic><tp:taxon-name><tp:taxon-name-part taxon-name-part-type="genus" reg="Phyllodactylus">P.</tp:taxon-name-part> <tp:taxon-name-part taxon-name-part-type="species" reg="isabelae">isabelae</tp:taxon-name-part></tp:taxon-name></italic> (53.85), <italic><tp:taxon-name><tp:taxon-name-part taxon-name-part-type="genus" reg="Phyllodactylus">P.</tp:taxon-name-part> <tp:taxon-name-part taxon-name-part-type="species" reg="nolascoensis">nolascoensis</tp:taxon-name-part></tp:taxon-name></italic> (52.75), <italic><tp:taxon-name><tp:taxon-name-part taxon-name-part-type="genus" reg="Phyllodactylus">P.</tp:taxon-name-part> <tp:taxon-name-part taxon-name-part-type="species" reg="homolepidurus">homolepidurus</tp:taxon-name-part></tp:taxon-name></italic> (52.5), <italic><tp:taxon-name><tp:taxon-name-part taxon-name-part-type="genus" reg="Phyllodactylus">P.</tp:taxon-name-part> <tp:taxon-name-part taxon-name-part-type="species" reg="bordai">bordai</tp:taxon-name-part></tp:taxon-name></italic> (51.91), <italic><tp:taxon-name><tp:taxon-name-part taxon-name-part-type="genus" reg="Phyllodactylus">P.</tp:taxon-name-part> <tp:taxon-name-part taxon-name-part-type="species" reg="bugastrolepis">bugastrolepis</tp:taxon-name-part></tp:taxon-name></italic> (51.57), <italic><tp:taxon-name><tp:taxon-name-part taxon-name-part-type="genus" reg="Phyllodactylus">P.</tp:taxon-name-part> <tp:taxon-name-part taxon-name-part-type="species" reg="duellmani">duellmani</tp:taxon-name-part></tp:taxon-name></italic> (48.75), <italic><tp:taxon-name><tp:taxon-name-part taxon-name-part-type="genus" reg="Phyllodactylus">P.</tp:taxon-name-part> <tp:taxon-name-part taxon-name-part-type="species" reg="paucituberculatus">paucituberculatus</tp:taxon-name-part></tp:taxon-name></italic> (48.66), and <italic><tp:taxon-name><tp:taxon-name-part taxon-name-part-type="genus" reg="Phyllodactylus">P.</tp:taxon-name-part> <tp:taxon-name-part taxon-name-part-type="species" reg="unctus">unctus</tp:taxon-name-part></tp:taxon-name></italic> (48.5).</p></tp:treatment-sec><tp:treatment-sec sec-type="description" id="SECID0EZXAI"><title>Description of the holotype.</title><p>Adult female with <abbrev xmlns:xlink="http://www.w3.org/1999/xlink" xlink:title="snout-vent length" id="ABBRID0E6XAI" xlink:type="simple">SVL</abbrev> 71.17 mm, robust body, head not flattened, neck slightly differentiated from head. Head width 14.4 mm and snout length 12.11 mm. Rostral scale is flat (no grooves or stretch marks) and in contact with the two internasal scales. Nostril in contact mostly with the rostral scale and marginally with the first labial scale on both sides; supranasal scales in contact with 12 scales crossing from right to left side; 22 interorbital scales counted from middle of eye, interorbital distance 9.75 mm. 24 scales crossing snout between contralateral second labial scales 27 between third labial scales. Number of loreal scales 14 on right side and 15 on left side; equal number of supralabial scales (14), labial scales (8), and infralabial scales (7) on each side. Auricular opening oval (2.48 mm) smaller than the ocular opening, occipital scales similar in size and shape to interorbitals (not greatly differentiated in size and shape). Mental scale slightly wider than long, forming a “V” but not with pronounced angles; eight postmental scales in contact with first infralabials on both sides (right and left). Body with granular and circular scales interspersed with tubercles of different sizes; the specimen presents a fragmented tail. Internarinal distance 2.67 mm and axilla-groin length 26.19 mm. 14 rows of dorsal tubercles, 20 axilla-groin tubercles on right side and 19 on left side. Presents 29 transversal ventral scales with first ventral scale differentiated from lateral scales (which are small and circular). Ventral scales differentiated in size and shape from lateral and gular scales. Scales imbricate on extremities (anterior and posterior), as well as on dorsal region of the tail. No femoral or precloacal pores. Digital lamella formulae: right posterior (9-11-15-14-13), left posterior (8-10-11-12-13), right anterior (8-11-12-13-10), left anterior (8-10-12-13-11); fourth finger of extremities longer that others (5.55 mm manus, 7.49 mm pes); digital toepads longer than wide on all fingers.</p></tp:treatment-sec><tp:treatment-sec sec-type="etymology" id="SECID0EDYAI"><title>Etymology.</title><p>Specific epithet is taken from the type locality María Cleofas Island, with the Latin suffix -<italic>ensis</italic> meaning, “originating from.” Specific epithet is masculine, in agreement with the gender of <italic><tp:taxon-name><tp:taxon-name-part taxon-name-part-type="genus" reg="Phyllodactylus">Phyllodactylus</tp:taxon-name-part></tp:taxon-name></italic>.</p></tp:treatment-sec><tp:treatment-sec sec-type="variation" id="SECID0ESYAI"><title>Variation.</title><p>All meristic and morphometric characters are presented with mean values and standard deviation in Tables <xref ref-type="table" rid="T2">2</xref> and <xref ref-type="table" rid="T3">3</xref>, respectively.</p></tp:treatment-sec><tp:treatment-sec sec-type="natural history" id="SECID0EAZAI"><title>Natural history.</title><p>Individuals of <italic><tp:taxon-name><tp:taxon-name-part taxon-name-part-type="genus" reg="Phyllodactylus">P.</tp:taxon-name-part> <tp:taxon-name-part taxon-name-part-type="species" reg="cleofasensis">cleofasensis</tp:taxon-name-part></tp:taxon-name></italic> were observed active during night surveys under single rocks, abandoned anthropogenic structures, or in some cases on the trunk of <italic><tp:taxon-name><tp:taxon-name-part taxon-name-part-type="genus" reg="Piranhea">Piranhea</tp:taxon-name-part> <tp:taxon-name-part taxon-name-part-type="species" reg="mexicana">mexicana</tp:taxon-name-part></tp:taxon-name></italic>. Some were observed on the ground while they moved between rocks. In some parts of the island, they can be seen in abandoned man-made structures, which are shelters for species such as geckos, anoles, iguanids, and bats. Although predation of <italic><tp:taxon-name><tp:taxon-name-part taxon-name-part-type="genus" reg="Phyllodactylus">P.</tp:taxon-name-part> <tp:taxon-name-part taxon-name-part-type="species" reg="cleofasensis">cleofasensis</tp:taxon-name-part></tp:taxon-name></italic> has not been reported, we suggest that <italic><tp:taxon-name><tp:taxon-name-part taxon-name-part-type="genus" reg="Oxybelis">Oxybelis</tp:taxon-name-part> <tp:taxon-name-part taxon-name-part-type="species" reg="microphthalmus">microphthalmus</tp:taxon-name-part></tp:taxon-name></italic> (for taxonomic status see <xref ref-type="bibr" rid="B19">Jadin et al. 2020</xref>) could be a potential predator given that we captured two <italic><tp:taxon-name><tp:taxon-name-part taxon-name-part-type="genus" reg="Oxybelis">O.</tp:taxon-name-part> <tp:taxon-name-part taxon-name-part-type="species" reg="microphthalmus">microphthalmus</tp:taxon-name-part></tp:taxon-name></italic> at the same site of <italic><tp:taxon-name><tp:taxon-name-part taxon-name-part-type="genus" reg="Phyllodactylus">P.</tp:taxon-name-part> <tp:taxon-name-part taxon-name-part-type="species" reg="cleofasensis">cleofasensis</tp:taxon-name-part></tp:taxon-name></italic> during nocturnal surveys. During our visits (May to August 2017 and April to August 2018), we did not observe reproductive activity or females with a shelled egg in one of their oviducts. Eleven distinct prey items were found in 36 stomach contents. It has been mentioned that the diets of lizards in island environments contain a high percentage of vegetation matter due to the lack of food or scarcity of prey belonging to the Class <tp:taxon-name><tp:taxon-name-part taxon-name-part-type="class">Insecta</tp:taxon-name-part></tp:taxon-name> (<xref ref-type="bibr" rid="B28">Olesen and Valido 2003</xref>). However, in this work, a great variety of arthropods was reported in the stomach contents of geckos (Fig. <xref ref-type="fig" rid="F8">8</xref>). Prey items of <italic><tp:taxon-name><tp:taxon-name-part taxon-name-part-type="genus" reg="Phyllodactylus">P.</tp:taxon-name-part> <tp:taxon-name-part taxon-name-part-type="species" reg="cleofasensis">cleofasensis</tp:taxon-name-part></tp:taxon-name></italic> were mostly composed of orthopterans (Family <tp:taxon-name><tp:taxon-name-part taxon-name-part-type="family">Rhaphidophoridae</tp:taxon-name-part></tp:taxon-name>) and coleopterans (Family <tp:taxon-name><tp:taxon-name-part taxon-name-part-type="family">Passalidae</tp:taxon-name-part></tp:taxon-name>); they also consumed plant matter, arachnids, lepidopterans, scorpions (<italic><tp:taxon-name><tp:taxon-name-part taxon-name-part-type="genus" reg="Centruroides">Centruroides</tp:taxon-name-part> <tp:taxon-name-part taxon-name-part-type="species" reg="elegans">elegans</tp:taxon-name-part> <tp:taxon-name-part taxon-name-part-type="subspecies" reg="insularis">insularis</tp:taxon-name-part></tp:taxon-name></italic>), and cockroaches (<tp:taxon-name><tp:taxon-name-part taxon-name-part-type="order">Blattodea</tp:taxon-name-part></tp:taxon-name>: <italic><tp:taxon-name><tp:taxon-name-part taxon-name-part-type="genus" reg="Pycnoselus">Pycnoselus</tp:taxon-name-part> <tp:taxon-name-part taxon-name-part-type="species" reg="surinamensis">surinamensis</tp:taxon-name-part></tp:taxon-name></italic>) (Fig. <xref ref-type="fig" rid="F8">8</xref>). Additionally, during fieldwork in May 2018, we captured two individuals with remains of shed skin in their stomach contents (<xref ref-type="bibr" rid="B3">Barraza-Soltero and Escobedo-Galván 2020</xref>).</p><fig id="F8" position="float" orientation="portrait"><object-id xmlns:xlink="http://www.w3.org/1999/xlink" content-type="doi" xlink:type="simple">10.3897/zookeys.1024.60473.figure8</object-id><object-id xmlns:xlink="http://www.w3.org/1999/xlink" content-type="arpha" xlink:type="simple">3D0E51E1-62DD-55CE-B745-523EA512BC6D</object-id><label>Figure 8.</label><caption><p>Prey items identified from stomach contents of <italic><tp:taxon-name><tp:taxon-name-part taxon-name-part-type="genus" reg="Phyllodactylus">P.</tp:taxon-name-part> <tp:taxon-name-part taxon-name-part-type="species" reg="cleofasensis">cleofasensis</tp:taxon-name-part></tp:taxon-name></italic><bold>A</bold><italic><tp:taxon-name><tp:taxon-name-part taxon-name-part-type="genus" reg="Pycnoselus">Pycnoselus</tp:taxon-name-part> <tp:taxon-name-part taxon-name-part-type="species" reg="surinamensis">surinamensis</tp:taxon-name-part></tp:taxon-name></italic><bold>B</bold> crickets of the family <tp:taxon-name><tp:taxon-name-part taxon-name-part-type="family">Rhaphidophoridae</tp:taxon-name-part></tp:taxon-name><bold>C</bold> beetles of the genus <italic><tp:taxon-name><tp:taxon-name-part taxon-name-part-type="genus" reg="Telabis">Telabis</tp:taxon-name-part></tp:taxon-name></italic><bold>D</bold><italic><tp:taxon-name><tp:taxon-name-part taxon-name-part-type="genus" reg="Centruroides">Centruroides</tp:taxon-name-part> <tp:taxon-name-part taxon-name-part-type="species" reg="elegans">elegans</tp:taxon-name-part> <tp:taxon-name-part taxon-name-part-type="subspecies" reg="insularis">insularis</tp:taxon-name-part></tp:taxon-name></italic><bold>E</bold><italic><tp:taxon-name><tp:taxon-name-part taxon-name-part-type="genus" reg="Euphoria">Euphoria</tp:taxon-name-part> <tp:taxon-name-part taxon-name-part-type="species" reg="germinata">germinata</tp:taxon-name-part></tp:taxon-name></italic><bold>F</bold> and <bold>G</bold> beetles of the family <tp:taxon-name><tp:taxon-name-part taxon-name-part-type="family">Elateridae</tp:taxon-name-part></tp:taxon-name><bold>H</bold> spider of the family <tp:taxon-name><tp:taxon-name-part taxon-name-part-type="family">Caponiidae</tp:taxon-name-part></tp:taxon-name><bold>I</bold> some individuals of lepidopterans.</p></caption><graphic xmlns:xlink="http://www.w3.org/1999/xlink" xlink:href="zookeys-1024-117-g008.jpg" position="float" orientation="portrait" xlink:type="simple" id="oo_520453.jpg"><uri content-type="original_file" xlink:type="simple">https://binary.pensoft.net/fig/520453</uri></graphic></fig></tp:treatment-sec><tp:treatment-sec><!--Section generated to contain objects referenced in tp:taxon-treatment.--><table-wrap id="T3" position="float" orientation="portrait"><label>Table 3.</label><caption><p>Mean (and standard deviation) of morphometric characters (in millimeters) for the studied species.</p></caption><table id="TID0E6BAI" rules="all"><tbody><tr><th rowspan="1" colspan="1">Species</th><th rowspan="1" colspan="1">
                  <abbrev xmlns:xlink="http://www.w3.org/1999/xlink" xlink:title="snout-vent length" id="ABBRID0ETABG" xlink:type="simple">SVL</abbrev>
                </th><th rowspan="1" colspan="1">
                  <abbrev xmlns:xlink="http://www.w3.org/1999/xlink" xlink:title="axilla-groin length" id="ABBRID0E2ABG" xlink:type="simple">AG</abbrev>
                </th><th rowspan="1" colspan="1">
                  <abbrev xmlns:xlink="http://www.w3.org/1999/xlink" xlink:title="head width" id="ABBRID0EDBBG" xlink:type="simple">HW</abbrev>
                </th><th rowspan="1" colspan="1">
                  <abbrev xmlns:xlink="http://www.w3.org/1999/xlink" xlink:title="snout-eye length" id="ABBRID0ELBBG" xlink:type="simple">SE</abbrev>
                </th><th rowspan="1" colspan="1">
                  <abbrev xmlns:xlink="http://www.w3.org/1999/xlink" xlink:title="eye diameter" id="ABBRID0ETBBG" xlink:type="simple">ED</abbrev>
                </th><th rowspan="1" colspan="1">
                  <abbrev xmlns:xlink="http://www.w3.org/1999/xlink" xlink:title="auricular opening" id="ABBRID0E2BBG" xlink:type="simple">AO</abbrev>
                </th><th rowspan="1" colspan="1">
                  <abbrev xmlns:xlink="http://www.w3.org/1999/xlink" xlink:title="interorbital distance" id="ABBRID0EDCBG" xlink:type="simple">IOD</abbrev>
                </th><th rowspan="1" colspan="1">
                  <abbrev xmlns:xlink="http://www.w3.org/1999/xlink" xlink:title="internarial distance" id="ABBRID0ELCBG" xlink:type="simple">IND</abbrev>
                </th><th rowspan="1" colspan="1">LFF</th><th rowspan="1" colspan="1">
                  <abbrev xmlns:xlink="http://www.w3.org/1999/xlink" xlink:title="length of the fourth toe" id="ABBRID0EWCBG" xlink:type="simple">LFT</abbrev>
                </th></tr><tr><td rowspan="1" colspan="1"><italic><tp:taxon-name><tp:taxon-name-part taxon-name-part-type="genus" reg="Phyllodactylus">P.</tp:taxon-name-part> <tp:taxon-name-part taxon-name-part-type="species" reg="cleofasensis">cleofasensis</tp:taxon-name-part></tp:taxon-name></italic> sp. nov.</td><td rowspan="1" colspan="1">64.19 (10.38)</td><td rowspan="1" colspan="1">25.42 (3.78)</td><td rowspan="1" colspan="1">12.53 (2.45)</td><td rowspan="1" colspan="1">9.37 (2.68)</td><td rowspan="1" colspan="1">4.29 (0.45)</td><td rowspan="1" colspan="1">2.53 (0.19)</td><td rowspan="1" colspan="1">8.0 (1.61)</td><td rowspan="1" colspan="1">2.12 (0.48)</td><td rowspan="1" colspan="1">5.49 (0.98)</td><td rowspan="1" colspan="1">6.37 (0.99)</td></tr><tr><td rowspan="1" colspan="1">
                  <italic><tp:taxon-name><tp:taxon-name-part taxon-name-part-type="genus" reg="Phyllodactylus">P.</tp:taxon-name-part> <tp:taxon-name-part taxon-name-part-type="species" reg="saxatilis">saxatilis</tp:taxon-name-part></tp:taxon-name></italic>
                </td><td rowspan="1" colspan="1">65.44 (7.77)</td><td rowspan="1" colspan="1">26.89 (2.61)</td><td rowspan="1" colspan="1">12.23 (1.44)</td><td rowspan="1" colspan="1">10.62 (1.14)</td><td rowspan="1" colspan="1">3.97 (0.35)</td><td rowspan="1" colspan="1">2.09 (0.37)</td><td rowspan="1" colspan="1">8.20 (1.24)</td><td rowspan="1" colspan="1">2.23 (0.33)</td><td rowspan="1" colspan="1">4.82 (0.62)</td><td rowspan="1" colspan="1">6.33 (1.08)</td></tr><tr><td rowspan="1" colspan="1"><italic><tp:taxon-name><tp:taxon-name-part taxon-name-part-type="genus" reg="Phyllodactylus">Phyllodactylus</tp:taxon-name-part></tp:taxon-name></italic> sp. (Sonora)</td><td rowspan="1" colspan="1">58.85 (7.36)</td><td rowspan="1" colspan="1">23.01 (3.74)</td><td rowspan="1" colspan="1">10.90 (1.45)</td><td rowspan="1" colspan="1">9.25 (1.04)</td><td rowspan="1" colspan="1">3.62 (0.45)</td><td rowspan="1" colspan="1">1.82 (0.33)</td><td rowspan="1" colspan="1">7.12 (0.89)</td><td rowspan="1" colspan="1">1.83 (0.28)</td><td rowspan="1" colspan="1">4.63 (0.77)</td><td rowspan="1" colspan="1">5.76 (0.77)</td></tr><tr><td rowspan="1" colspan="1">
                  <italic><tp:taxon-name><tp:taxon-name-part taxon-name-part-type="genus" reg="Phyllodactylus">P.</tp:taxon-name-part> <tp:taxon-name-part taxon-name-part-type="species" reg="nolascoensis">nolascoensis</tp:taxon-name-part></tp:taxon-name></italic>
                </td><td rowspan="1" colspan="1">56.29 (2.54)</td><td rowspan="1" colspan="1">23.85 (4.14)</td><td rowspan="1" colspan="1">10.38 (0.35)</td><td rowspan="1" colspan="1">8.95 (0.35)</td><td rowspan="1" colspan="1">3.94 (0.16)</td><td rowspan="1" colspan="1">2.17 (0.13)</td><td rowspan="1" colspan="1">6.56 (0.13)</td><td rowspan="1" colspan="1">1.9 (0.13)</td><td rowspan="1" colspan="1">4.73 (0.35)</td><td rowspan="1" colspan="1">5.15 (0.51)</td></tr><tr><td rowspan="1" colspan="1">
                  <italic><tp:taxon-name><tp:taxon-name-part taxon-name-part-type="genus" reg="Phyllodactylus">P.</tp:taxon-name-part> <tp:taxon-name-part taxon-name-part-type="species" reg="magnus">magnus</tp:taxon-name-part></tp:taxon-name></italic>
                </td><td rowspan="1" colspan="1">73.03 (6.85)</td><td rowspan="1" colspan="1">29.61 (3.33)</td><td rowspan="1" colspan="1">13.51 (1.44)</td><td rowspan="1" colspan="1">12.04 (1.14)</td><td rowspan="1" colspan="1">4.68 (0.51)</td><td rowspan="1" colspan="1">2.57 (0.47)</td><td rowspan="1" colspan="1">8.85 (0.85)</td><td rowspan="1" colspan="1">2.42 (0.36)</td><td rowspan="1" colspan="1">5.72 (0.73)</td><td rowspan="1" colspan="1">6.94 (0.92)</td></tr><tr><td rowspan="1" colspan="1">
                  <italic><tp:taxon-name><tp:taxon-name-part taxon-name-part-type="genus" reg="Phyllodactylus">P.</tp:taxon-name-part> <tp:taxon-name-part taxon-name-part-type="species" reg="partidus">partidus</tp:taxon-name-part></tp:taxon-name></italic>
                </td><td rowspan="1" colspan="1">55.12 (4.89)</td><td rowspan="1" colspan="1">20.71 (2.4)</td><td rowspan="1" colspan="1">10.67 (1.29)</td><td rowspan="1" colspan="1">9.19 (1.03)</td><td rowspan="1" colspan="1">3.55 (0.46)</td><td rowspan="1" colspan="1">1.97 (0.42)</td><td rowspan="1" colspan="1">7.06 (0.85)</td><td rowspan="1" colspan="1">2.08 (0.32)</td><td rowspan="1" colspan="1">4.67 (0.50)</td><td rowspan="1" colspan="1">5.49 (0.53)</td></tr></tbody></table></table-wrap><table-wrap id="T2" position="float" orientation="portrait"><label>Table 2.</label><caption><p>Mean and (standard deviation) of meristic characters examined for species studied. In bold we show the set of diagnostic meristic characters of <italic><tp:taxon-name><tp:taxon-name-part taxon-name-part-type="genus" reg="Phyllodactylus">P.</tp:taxon-name-part> <tp:taxon-name-part taxon-name-part-type="species" reg="cleofasensis">cleofasensis</tp:taxon-name-part></tp:taxon-name></italic> sp. nov.</p></caption><table id="TID0E6QBG" rules="all"><tbody><tr><th rowspan="1" colspan="1">Species</th><th rowspan="1" colspan="1">L4AR</th><th rowspan="1" colspan="1">L4AL</th><th rowspan="1" colspan="1">L4PR</th><th rowspan="1" colspan="1">L4PL</th><th rowspan="1" colspan="1">
                  <abbrev xmlns:xlink="http://www.w3.org/1999/xlink" xlink:title="tubercles from head to tail" id="ABBRID0EKRAG" xlink:type="simple">THT</abbrev>
                </th><th rowspan="1" colspan="1">
                  <abbrev xmlns:xlink="http://www.w3.org/1999/xlink" xlink:title="tubercles from axilla to groin" id="ABBRID0ESRAG" xlink:type="simple">TAG</abbrev>
                </th><th rowspan="1" colspan="1">
                  <abbrev xmlns:xlink="http://www.w3.org/1999/xlink" xlink:title="rows of tubercles across the dorsum" id="ABBRID0E1RAG" xlink:type="simple">RTD</abbrev>
                </th><th rowspan="1" colspan="1">
                  <abbrev xmlns:xlink="http://www.w3.org/1999/xlink" xlink:title="interorbital scales" id="ABBRID0ECSAG" xlink:type="simple">IS</abbrev>
                </th><th rowspan="1" colspan="1">
                  <abbrev xmlns:xlink="http://www.w3.org/1999/xlink" xlink:title="scales bordering internasals" id="ABBRID0EKSAG" xlink:type="simple">SBI</abbrev>
                </th><th rowspan="1" colspan="1">
                  <abbrev xmlns:xlink="http://www.w3.org/1999/xlink" xlink:title="third labial–snout scales" id="ABBRID0ESSAG" xlink:type="simple">TSS</abbrev>
                </th><th rowspan="1" colspan="1">
                  <abbrev xmlns:xlink="http://www.w3.org/1999/xlink" xlink:title="scales between nostril and eye" id="ABBRID0E1SAG" xlink:type="simple">SEN</abbrev>
                </th><th rowspan="1" colspan="1">
                  <abbrev xmlns:xlink="http://www.w3.org/1999/xlink" xlink:title="scales bordering postmentals" id="ABBRID0ECTAG" xlink:type="simple">SBP</abbrev>
                </th><th rowspan="1" colspan="1">
                  <abbrev xmlns:xlink="http://www.w3.org/1999/xlink" xlink:title="scales across venter" id="ABBRID0EKTAG" xlink:type="simple">SAV</abbrev>
                </th><th rowspan="1" colspan="1">SLV</th></tr><tr><td rowspan="1" colspan="1"><italic><tp:taxon-name><tp:taxon-name-part taxon-name-part-type="genus" reg="Phyllodactylus">P.</tp:taxon-name-part> <tp:taxon-name-part taxon-name-part-type="species" reg="cleofasensis">cleofasensis</tp:taxon-name-part></tp:taxon-name></italic> sp. nov.</td><td rowspan="1" colspan="1">11.71 (1.49)</td><td rowspan="1" colspan="1">12.63 (0.51)</td><td rowspan="1" colspan="1">13.25 (1.03)</td><td rowspan="1" colspan="1">13.67 (1.22)</td><td rowspan="1" colspan="1">
                  <bold>47.89 (7.3)</bold>
                </td><td rowspan="1" colspan="1">24.78 (4.86)</td><td rowspan="1" colspan="1">15 (0.75)</td><td rowspan="1" colspan="1">21.44 (2.40)</td><td rowspan="1" colspan="1">7 (0)</td><td rowspan="1" colspan="1">
                  <bold>26.55 (2.35)</bold>
                </td><td rowspan="1" colspan="1">12.55 (0.52)</td><td rowspan="1" colspan="1">7.33 (0.5)</td><td rowspan="1" colspan="1">27.22 (3.8)</td><td rowspan="1" colspan="1">
                  <bold>61 (4.33)</bold>
                </td></tr><tr><td rowspan="1" colspan="1"><italic><tp:taxon-name><tp:taxon-name-part taxon-name-part-type="genus" reg="Phyllodactylus">Phyllodactylus</tp:taxon-name-part></tp:taxon-name></italic> sp. (Sonora)</td><td rowspan="1" colspan="1">11.56 (1.04)</td><td rowspan="1" colspan="1">11.6 (0.80)</td><td rowspan="1" colspan="1">12.63 (1.09)</td><td rowspan="1" colspan="1">12.70 (0.90)</td><td rowspan="1" colspan="1">
                  <bold>31.36 (4.51)</bold>
                </td><td rowspan="1" colspan="1">20.48 (2.71)</td><td rowspan="1" colspan="1">13.24 (1.25)</td><td rowspan="1" colspan="1">21.96 (2.59)</td><td rowspan="1" colspan="1">6.78 (0.69)</td><td rowspan="1" colspan="1">
                  <bold>24.30 (1.77)</bold>
                </td><td rowspan="1" colspan="1">11.18 (0.95)</td><td rowspan="1" colspan="1">7.48 (0.97)</td><td rowspan="1" colspan="1">26.7 (3.48)</td><td rowspan="1" colspan="1">
                  <bold>58.03 (3.84)</bold>
                </td></tr><tr><td rowspan="1" colspan="1">
                  <italic><tp:taxon-name><tp:taxon-name-part taxon-name-part-type="genus" reg="Phyllodactylus">P.</tp:taxon-name-part> <tp:taxon-name-part taxon-name-part-type="species" reg="saxatilis">saxatilis</tp:taxon-name-part></tp:taxon-name></italic>
                </td><td rowspan="1" colspan="1">10.87 (0.64)</td><td rowspan="1" colspan="1">11.25 (1.03)</td><td rowspan="1" colspan="1">12.25 (1.03)</td><td rowspan="1" colspan="1">11.62 (0.74)</td><td rowspan="1" colspan="1">
                  <bold>32.32 (7.6)</bold>
                </td><td rowspan="1" colspan="1">18.25 (3.99)</td><td rowspan="1" colspan="1">13.62 (1.76)</td><td rowspan="1" colspan="1">20.12 (2.53)</td><td rowspan="1" colspan="1">6.5 (0.83)</td><td rowspan="1" colspan="1">
                  <bold>23.87 (1.95)</bold>
                </td><td rowspan="1" colspan="1">11.75 (0.70)</td><td rowspan="1" colspan="1">6.8 (0.64)</td><td rowspan="1" colspan="1">26.37 (3.29)</td><td rowspan="1" colspan="1">
                  <bold>55 (3.96)</bold>
                </td></tr><tr><td rowspan="1" colspan="1">
                  <italic><tp:taxon-name><tp:taxon-name-part taxon-name-part-type="genus" reg="Phyllodactylus">P.</tp:taxon-name-part> <tp:taxon-name-part taxon-name-part-type="species" reg="nolascoensis">nolascoensis</tp:taxon-name-part></tp:taxon-name></italic>
                </td><td rowspan="1" colspan="1">10.5 (0.7)</td><td rowspan="1" colspan="1">11 (1.41)</td><td rowspan="1" colspan="1">12 (0.81)</td><td rowspan="1" colspan="1">13 (1.15)</td><td rowspan="1" colspan="1">
                  <bold>41.75 (1.5)</bold>
                </td><td rowspan="1" colspan="1">25 (3.55)</td><td rowspan="1" colspan="1">15.25 (2.06)</td><td rowspan="1" colspan="1">23 (3.26)</td><td rowspan="1" colspan="1">7 (0)</td><td rowspan="1" colspan="1">
                  <bold>24.75 (1.5)</bold>
                </td><td rowspan="1" colspan="1">12 (1.15)</td><td rowspan="1" colspan="1">8 (0.81)</td><td rowspan="1" colspan="1">24.75 (3.4)</td><td rowspan="1" colspan="1">
                  <bold>52.75 (1.89)</bold>
                </td></tr><tr><td rowspan="1" colspan="1">
                  <italic><tp:taxon-name><tp:taxon-name-part taxon-name-part-type="genus" reg="Phyllodactylus">P.</tp:taxon-name-part> <tp:taxon-name-part taxon-name-part-type="species" reg="magnus">magnus</tp:taxon-name-part></tp:taxon-name></italic>
                </td><td rowspan="1" colspan="1">11.53 (1.14)</td><td rowspan="1" colspan="1">11.75 (1.03)</td><td rowspan="1" colspan="1">12.32 (1.14)</td><td rowspan="1" colspan="1">11.95 (1.28)</td><td rowspan="1" colspan="1">
                  <bold>34.82 (5.80)</bold>
                </td><td rowspan="1" colspan="1">21.90 (3.75)</td><td rowspan="1" colspan="1">13.64 (1.47)</td><td rowspan="1" colspan="1">22.46 (2.72)</td><td rowspan="1" colspan="1">6.86 (0.53)</td><td rowspan="1" colspan="1">
                  <bold>25.59 (1.86)</bold>
                </td><td rowspan="1" colspan="1">11.78 (0.90)</td><td rowspan="1" colspan="1">6.73 (1.13)</td><td rowspan="1" colspan="1">25.19 (2.13)</td><td rowspan="1" colspan="1">
                  <bold>55.30 (4.67)</bold>
                </td></tr><tr><td rowspan="1" colspan="1">
                  <italic><tp:taxon-name><tp:taxon-name-part taxon-name-part-type="genus" reg="Phyllodactylus">P.</tp:taxon-name-part> <tp:taxon-name-part taxon-name-part-type="species" reg="partidus">partidus</tp:taxon-name-part></tp:taxon-name></italic>
                </td><td rowspan="1" colspan="1">10.8 (0.44)</td><td rowspan="1" colspan="1">11 (0.70)</td><td rowspan="1" colspan="1">11.8 (1.3)</td><td rowspan="1" colspan="1">12 (0.81)</td><td rowspan="1" colspan="1">
                  <bold>33 (2.94)</bold>
                </td><td rowspan="1" colspan="1">18.2 (3.11)</td><td rowspan="1" colspan="1">13 (0.70)</td><td rowspan="1" colspan="1">19.4 (2.07)</td><td rowspan="1" colspan="1">6 (0.70)</td><td rowspan="1" colspan="1">
                  <bold>23.8 (2.38)</bold>
                </td><td rowspan="1" colspan="1">11.6 (1.14)</td><td rowspan="1" colspan="1">8.4 (0.54)</td><td rowspan="1" colspan="1">27.2 (1.92)</td><td rowspan="1" colspan="1">
                  <bold>55.2 (2.77)</bold>
                </td></tr></tbody></table></table-wrap></tp:treatment-sec><ref-list><ref id="B37"><mixed-citation xmlns:xlink="http://www.w3.org/1999/xlink" xlink:type="simple"><person-group><name name-style="western"><surname>Stejneger</surname><given-names>L</given-names></name></person-group> (<year>1899</year>) <article-title>Reptiles of the Tres Marias and Isabel islands.</article-title><source>North American Fauna</source><volume>14</volume>: <fpage>63</fpage>–<lpage>71</lpage>. <ext-link xlink:type="simple" ext-link-type="doi" xlink:href="10.3996/nafa.14.0004">https://doi.org/10.3996/nafa.14.0004</ext-link></mixed-citation></ref><ref id="B36"><mixed-citation xmlns:xlink="http://www.w3.org/1999/xlink" xlink:type="simple"><person-group><name name-style="western"><surname>Smith</surname><given-names>HM</given-names></name></person-group> (<year>1935</year>) <article-title>Miscellaneous notes on Mexican lizards.</article-title><source>University Kansas Science Bulletin</source><volume>22</volume>: <fpage>119</fpage>–<lpage>155</lpage>.</mixed-citation></ref><ref id="B43"><mixed-citation xmlns:xlink="http://www.w3.org/1999/xlink" xlink:type="simple"><person-group><name name-style="western"><surname>Zweifel</surname><given-names>RG</given-names></name></person-group> (<year>1960</year>) <article-title>Results of the Puritan-American Museum of Natural History expedition to western Mexico. 9. Herpetology of the Tres Marías islands.</article-title><source>American Museum Novitates</source><volume>119</volume>: <fpage>77</fpage>–<lpage>128</lpage>.</mixed-citation></ref><ref id="B13"><mixed-citation xmlns:xlink="http://www.w3.org/1999/xlink" xlink:type="simple"><person-group><name name-style="western"><surname>Dixon</surname><given-names>JR</given-names></name></person-group> (<year>1964</year>) <article-title>The systematics and distribution of lizards of the genus <italic><tp:taxon-name><tp:taxon-name-part taxon-name-part-type="genus">Phyllodactylus</tp:taxon-name-part></tp:taxon-name></italic> in North and Central America.</article-title><source>New Mexico State University Science Bulletin</source><volume>64</volume>(<issue>1</issue>): <fpage>1</fpage>–<lpage>145</lpage>.</mixed-citation></ref><ref id="B25"><mixed-citation xmlns:xlink="http://www.w3.org/1999/xlink" xlink:type="simple"><person-group><name name-style="western"><surname>McDiarmid</surname><given-names>RW</given-names></name><name name-style="western"><surname>Copp</surname><given-names>JF</given-names></name><name name-style="western"><surname>Breedlove</surname><given-names>DE</given-names></name></person-group> (<year>1976</year>) <article-title>Notes on the herpetofauna of western Mexico: new records from Sinaloa and the Tres Marías Islands.</article-title><source>Natural History Museum of Los Angeles County Contributions in Science</source><volume>275</volume>: <fpage>1</fpage>–<lpage>17</lpage>.</mixed-citation></ref><ref id="B7"><mixed-citation xmlns:xlink="http://www.w3.org/1999/xlink" xlink:type="simple"><person-group><name name-style="western"><surname>Casas-Andreu</surname><given-names>G</given-names></name></person-group> (<year>1992</year>) <article-title>Anfibios y reptiles de las Islas Marías y otras islas adyacentes a la costa de Nayarit, México.</article-title><source>Anales del Instituto de Biología Universidad Nacional Autónoma de México Serie Zoología</source><volume>63</volume>(<issue>1</issue>): <fpage>95</fpage>–<lpage>112</lpage>.</mixed-citation></ref><ref id="B42"><mixed-citation xmlns:xlink="http://www.w3.org/1999/xlink" xlink:type="simple"><person-group><name name-style="western"><surname>Woolrich-Piña</surname><given-names>GA</given-names></name><name name-style="western"><surname>Ramírez-Silva</surname><given-names>JP</given-names></name><name name-style="western"><surname>Loc-Barragán</surname><given-names>J</given-names></name><name name-style="western"><surname>Ponce Campos</surname><given-names>P</given-names></name><name name-style="western"><surname>Mata-Silva</surname><given-names>V</given-names></name><name name-style="western"><surname>Johnson</surname><given-names>JD</given-names></name><name name-style="western"><surname>García-Padilla</surname><given-names>E</given-names></name><name name-style="western"><surname>Wilson</surname><given-names>LD</given-names></name></person-group> (<year>2016</year>) <article-title>The herpetofauna of Nayarit, Mexico: composition, distribution, and conservation status.</article-title><source>Mesoamerican Herpetology</source><volume>3</volume>: <fpage>375</fpage>–<lpage>448</lpage>.</mixed-citation></ref><ref id="B19"><mixed-citation xmlns:xlink="http://www.w3.org/1999/xlink" xlink:type="simple"><person-group><name name-style="western"><surname>Jadin</surname><given-names>RC</given-names></name><name name-style="western"><surname>Blair</surname><given-names>C</given-names></name><name name-style="western"><surname>Orlofske</surname><given-names>SA</given-names></name><name name-style="western"><surname>Jowers</surname><given-names>MM</given-names></name><name name-style="western"><surname>Rivas</surname><given-names>GA</given-names></name><name name-style="western"><surname>Vitt</surname><given-names>LJ</given-names></name><name name-style="western"><surname>Ray</surname><given-names>JM</given-names></name><name name-style="western"><surname>Smith</surname><given-names>EN</given-names></name><name name-style="western"><surname>Murphy</surname><given-names>JC</given-names></name></person-group> (<year>2020</year>) <article-title>Not withering on the evolutionary vine: systematic revision of the Brown Vine Snake (<tp:taxon-name><tp:taxon-name-part taxon-name-part-type="class">Reptilia</tp:taxon-name-part></tp:taxon-name>: <tp:taxon-name><tp:taxon-name-part taxon-name-part-type="order">Squamata</tp:taxon-name-part></tp:taxon-name>: <italic><tp:taxon-name><tp:taxon-name-part taxon-name-part-type="genus">Oxybelis</tp:taxon-name-part></tp:taxon-name></italic>) from its northern distribution.</article-title><source>Organisms Diversity &amp; Evolution</source><volume>20</volume>: <fpage>723</fpage>–<lpage>746</lpage>. <ext-link xlink:type="simple" ext-link-type="doi" xlink:href="10.1007/s13127-020-00461-0">https://doi.org/10.1007/s13127-020-00461-0</ext-link></mixed-citation></ref><ref id="B28"><mixed-citation xmlns:xlink="http://www.w3.org/1999/xlink" xlink:type="simple"><person-group><name name-style="western"><surname>Olesen</surname><given-names>JM</given-names></name><name name-style="western"><surname>Valido</surname><given-names>A</given-names></name></person-group> (<year>2003</year>) <article-title>Lizards as pollinators and seed dispersers: an island phenomenon.</article-title><source>Trends in Ecology and Evolution</source><volume>18</volume>(<issue>4</issue>): <fpage>177</fpage>–<lpage>181</lpage>. <ext-link xlink:type="simple" ext-link-type="doi" xlink:href="10.1016/S0169-5347(03)00004-1">https://doi.org/10.1016/S0169-5347(03)00004-1</ext-link></mixed-citation></ref><ref id="B3"><mixed-citation xmlns:xlink="http://www.w3.org/1999/xlink" xlink:type="simple"><person-group><name name-style="western"><surname>Barraza-Soltero</surname><given-names>IK</given-names></name><name name-style="western"><surname>Escobedo-Galván</surname><given-names>AH</given-names></name></person-group> (<year>2020</year>) <article-title>Keratophagy in two lizards from Isla María Cleofas, Mexico.</article-title><source>Biharean Biologist</source><volume>14</volume>(<issue>1</issue>): <fpage>33</fpage>–<lpage>35</lpage>.</mixed-citation></ref></ref-list></tp:taxon-treatment>
